# Supplementary material for: Transformation of 5-D itch scale and numerical rating scale in chronic hemodialysis patients
Source: BMC Nephrol. 2017 Feb 8;18:56. doi: 10.1186/s12882-017-0475-z (PMC5299664; doi:10.1186/s12882-017-0475-z)
Supplement: Additional file 1: — Raw data. (XLSX 18 kb) [file 12882_2017_475_MOESM1_ESM.xlsx]

## Sheet: 5D
nrs	5D	sex(0 female 1male)	age	primary (1DM 2 CGN 3 HTN 4other)
10	17	1	64	4
0	5	1	85	3
7	17	0	58	1
2	7	1	77	1
5	9	1	80	3
10	24	1	56	4
2	12	0	68	1
5	16	1	53	1
5	16	0	70	2
5	11	1	66	4
7	16	0	73	2
3	11	1	71	1
4	10	1	58	1
7	10	0	59	1
5	14	0	80	3
9	23	0	70	3
9	24	0	84	1
5	17	1	72	1
5	11	1	72	1
5	10	0	56	1
1	9	0	61	2
6	16	1	68	2
2	9	0	66	1
0	8	0	76	4
3	11	1	73	3
10	22	0	74	1
8	12	1	61	1
2	9	1	70	1
0	5	0	63	2
0	8	1	45	2
2	8	1	82	2
0	8	1	61	3
0	5	1	55	1
0	5	0	88	2
2	7	0	56	1
7	16	1	59	2
0	8	1	62	3
2	9	0	54	4
0	8	1	70	1
0	5	0	80	3
0	5	0	71	4
2	12	1	61	1
1	10	0	81	1
5	17	0	73	2
10	21	0	60	1
3	11	0	72	2
0	5	1	69	1
3	14	1	73	4
0	5	0	89	1
3	12	1	79	1
0	8	0	62	1
4	10	1	66	1
3	13	1	74	1
4	12	1	79	2
0	5	0	80	3
6	14	0	80	2
5	10	0	76	2
2	11	1	70	1
6	12	1	82	3
2	9	1	56	1
3	10	1	56	1
7	9	1	61	1
3	9	0	83	1
5	9	0	60	2
5	10	1	77	3
0	5	1	74	2
0	5	1	79	2
9	18	1	75	1
3	10	1	72	2
5	14	0	66	1
0	5	1	63	4
8	24	0	77	2
5	11	1	51	2
3	12	1	71	1
3	13	0	71	3
3	10	0	61	2
5	10	0	67	1
0	8	1	83	4
2	9	1	65	1
0	5	0	73	1
2	8	1	75	1
1	10	1	57	1
5	12	0	63	1
8	19	0	62	1
5	12	0	80	2
4	9	0	75	2
0	5	0	70	3
0	8	0	59	1
0	5	0	63	1
0	8	0	77	1
2	11	0	40	3
10	11	1	63	3
5	12	1	65	4
0	5	1	58	1
9	23	0	69	2
6	16	1	66	1
2	9	0	72	2
0	8	0	45	2
7	16	1	56	1
0	5	1	62	2
3	11	0	62	4
7	9	0	62	1
3	9	0	60	2
5	14	1	55	2
8	19	0	82	2
6	17	0	58	2
6	15	1	61	1
0	5	0	72	1
0	8	0	80	1
3	12	0	56	2
8	14	1	62	1
0	5	0	75	1
0	8	1	63	3
8	13	1	64	3
9	22	0	69	1
8	15	1	74	3
5	12	1	34	1
5	14	1	74	2
4	17	1	55	1
0	8	0	63	4
3	7	0	85	3
9	24	0	63	1
10	18	0	62	3
3	12	1	48	3
9	9	0	40	4
3	11	1	63	1
4	10	0	70	1
2	11	0	51	4
0	8	1	62	1
7	13	0	81	4
2	7	1	41	4
0	8	0	63	2
6	12	0	68	1
8	18	0	38	4
3	12	1	49	4
1	7	1	51	2
0	8	1	65	2
2	7	1	54	1
0	9	1	48	1
5	9	1	61	3
6	18	0	73	2
4	6	1	75	2
6	14	1	83	2
2	10	1	59	2
1	6	1	69	4
1	7	0	68	3
0	8	0	77	3
2	10	1	80	3
5	18	1	66	1
0	5	1	49	4
6	16	0	20	3
8	11	0	64	2
0	8	1	71	2
2	13	1	75	2
9	18	0	35	3
9	18	0	35	3
5	8	1	53	4
7	11	1	38	3
1	6	0	53	3
5	8	0	50	4
0	8	0	83	1
2	14	1	60	2
7	12	1	36	3
1	5	1	77	2
2	9	0	61	2
2	10	1	49	1
5	13	0	66	1
7	11	1	57	3
4	12	0	78	1
2	13	0	54	3
9	20	0	72	1
0	5	1	66	1
0	5	1	63	1
9	20	0	80	4
8	16	0	82	1
0	5	0	68	1
1	7	1	68	2
6	12	0	64	4
10	10	1	62	1
2	10	1	63	1
4	14	1	55	2
0	5	0	83	3
0	8	0	63	1
7	20	0	69	1
5	12	1	80	1
4	13	1	73	3
5	8	0	77	2
0	8	0	68	1
0	5	0	69	1
6	11	1	65	3
3	10	1	64	1
4	14	1	69	1
0	5	1	43	3
1	9	0	60	2
0	5	0	51	3
5	9	1	59	1
2	9	0	63	2
6	14	0	59	2
2	7	1	77	2
0	5	0	57	1
8	21	0	72	2
4	11	0	58	1
1	6	0	75	4
0	5	0	44	2
4	10	0	46	2
5	18	1	70	1
5	14	1	76	4
5	16	1	67	1
0	5	1	64	1
2	9	0	56	4
8	17	0	75	4
6	17	1	56	1
2	9	0	74	3
0	5	0	75	1
3	8	1	23	2
3	8	1	66	2
2	9	1	45	2
2	9	1	59	1
3	9	1	42	4
2	13	1	77	2
6	16	1	79	3
5	14	0	64	4
5	20	0	55	4
3	6	0	42	2
6	13	1	57	1
3	9	0	71	2
3	10	1	37	2
1	8	0	78	1
3	9	1	52	2
3	11	1	71	1
9	22	1	74	1
8	11	1	67	1
2	10	0	63	2
0	8	0	65	1
3	17	1	79	1
0	5	0	82	2
0	8	1	42	3
5	15	0	26	2
2	13	0	56	2
4	11	0	39	3
0	8	0	69	1
0	8	1	59	1
0	5	1	45	2
6	16	0	82	3
1	8	1	67	1
1	8	1	61	3
10	18	1	48	1
8	12	1	81	1
6	19	0	52	3
6	16	1	73	2
0	5	1	44	4
1	9	1	49	1
7	12	1	66	2
2	7	0	52	3
6	13	1	70	3
8	19	0	58	1
2	6	1	46	1
5	13	0	39	2
5	10	1	55	2
10	14	0	60	1
3	10	0	68	1
0	5	0	58	1
1	11	0	78	1
10	22	0	60	2
3	14	0	59	1
5	13	0	78	1
2	8	1	53	1
7	16	0	46	1
5	12	1	67	1
6	19	1	62	1
5	21	1	57	1
6	5	1	61	2
0	8	1	78	1
3	13	1	36	2
0	5	1	76	2
2	7	1	75	3
0	8	0	57	1
2	11	0	65	1
7	18	1	61	3
0	8	0	60	4
2	6	1	65	1
3	12	1	74	3
5	16	0	58	3
2	11	1	63	1
3	10	1	42	2
0	8	1	42	4
0	8	1	85	1
0	8	1	70	2
0	8	1	48	3
9	16	1	77	3
4	12	1	68	1
4	13	0	85	3
4	10	0	47	3
7	18	0	78	1
5	13	0	77	1
0	5	1	67	3
2	9	0	75	1
1	10	1	89	2
0	5	0	38	2
10	25	1	80	1
4	9	1	69	1
6	18	0	53	2
3	9	0	59	2
0	5	1	61	1
1	9	1	63	1
0	8	1	65	1
2	9	1	63	1
0	8	1	61	1
0	8	0	60	3
1	10	0	72	1
4	8	0	55	4
4	12	1	54	1
2	7	0	61	1
10	21	0	73	1
8	18	1	63	3
1	9	0	25	2
5	12	0	44	2
5	15	0	64	2
2	12	0	63	1
0	5	1	55	1
2	9	0	69	3
1	6	1	65	3
1	8	0	74	2
10	25	1	73	1
6	15	0	54	4
3	11	0	57	3
0	8	0	57	3
5	15	0	90	1
2	9	0	25	3
0	8	1	35	2
1	9	0	43	4
0	8	0	63	1
2	9	0	65	2
4	9	1	57	1
3	9	1	66	1
0	8	1	76	2
5	15	0	61	1
6	15	0	70	1
0	8	1	71	2
0	5	1	54	1
2	13	0	58	1
2	9	0	64	1
8	18	1	78	1
4	15	1	73	2
4	12	1	57	2
3	14	1	74	3
5	12	1	70	2
8	20	1	68	1
0	8	0	65	1
7	24	1	73	1
0	5	1	76	1
0	5	0	64	2
2	10	0	57	3
0	8	0	64	4
8	22	0	66	1
0	5	1	38	1
8	20	0	35	4
9	16	1	44	4
4	11	1	52	4
6	17	0	72	4
2	11	1	66	1
0	5	0	71	1
0	8	1	53	1
9	22	0	67	1
3	11	1	58	1
5	10	1	58	1
3	11	1	76	4
6	19	1	59	1
6	17	0	64	1
0	8	1	77	3
0	5	0	77	1
5	14	0	64	2
0	5	0	53	1
4	13	0	68	1
3	8	0	58	3
2	10	1	61	1
1	6	0	71	4
4	10	1	66	3
1	8	0	64	1
3	10	0	72	1
8	19	0	67	1
0	5	0	33	3
5	10	0	64	1
2	13	1	46	4
2	14	0	17	3
4	12	1	69	1
0	5	1	61	2
3	11	1	66	1
0	5	1	72	3
1	7	1	56	2
9	18	0	53	2
0	5	1	72	4
1	8	1	64	1
6	14	1	61	3
3	10	1	48	1
2	9	1	69	3
2	12	1	58	1
3	9	1	63	2
2	7	0	69	3
0	8	1	70	2
0	5	0	66	1
7	7	1	32	1
0	5	1	65	1
6	14	1	67	3
1	5	1	62	1
0	5	1	70	3
3	9	0	52	2
2	9	1	68	2
10	24	1	80	1
